# Supplementary material for: Clinical and genetic characterisation of dystrophin-deficient muscular dystrophy in a family of Miniature Poodle dogs
Source: PLoS One. 2018 Feb 23;13(2):e0193372. doi: 10.1371/journal.pone.0193372 (PMC5825102; doi:10.1371/journal.pone.0193372)
Supplement: S1 Table — (XLSX) [file pone.0193372.s001.xlsx]

## Sheet: S1_Table
					Expected Products			Observed Results
Amplicon Name	Target amplicon start (CFA_X)	Target amplicon end (CFA_X)	Sequence (FWD Primer)	Sequence (REV Primer)	Expected size	Number of products (UCSC In-Silico PCR)	Product in… (From IGV)	Amplification	Product observations	Annealing temps	Elongation times	Additive used
Primers to amplify the likely breakpoint regions, aiming to narrow the regions: 1x DMD affected, 1x non-MP control
DMD_1	26237842	26238087	CCCAGGGGCAACTACTATGA	CTTCCCCTGATGAACGATGT	246	1	Case & Control	No		55/57	60s
DMD_2	26237990	26238251	GTCCACCTTGACCCGATTC	AAAAAGCTCTCTGGTTGATTCC	262	1	Case & Control	No		55/57	60s
DMD_3	26238120	26238405	CCTCTCCTCACCATCTCCAA	GTATTGCCTTGGCATGGAAC	286	1	Case & Control	No		55/57	60s
DMD_4	26238241	26238534	GAGAGCTTTTTAAAGTTTTGAACCA	GCTGAGTACCCGTTCGACAG	294	4	Case & Control	Yes	Case=control; probably non-specific	57	60s
DMD_5	31868804	31869551	CACGGGAATCAACCAGAGAC	TGTCCGCCTCCTACGTCTAC	748	4	Uncertain	Yes	Case=control; probably non-specific	57	60s
DMD_6	31869160	31869392	AGAGCTCTTGGATGGCCTTG	GTCTGCGCGACGTCAAGA	233	4	Uncertain	Yes	Case=control; probably non-specific	57	60s
DMD_7	31869296	31869551	CTCTGGTTCACGCGCTTCT	TGTCCGCCTCCTACGTCTAC	256	5	Uncertain	Yes	Case=control; probably non-specific	57	60s
DMD_8	31869469	31869764	GAAGAAGCGGGCCAAGTT	TCCGAGCTTGGACACCAAC	296	1	Case & Control	Yes	Case=control	57	60s
DMD_9	31869587	31869864	CAGTCGGGGTGGTAGTTCTG	GCCTAACGGATTCCACCTC	278	2	Case & Control	Yes	Case=control; maybe non-specific	57	60s
DMD_10	31869826	31870125	GTCCGTTGTTGTGGAGGTG	GGTGGGATCCTGGAGAGTC	300	1	Case & Control	Yes	Case 18bp smaller than control --> 18 repeat in control	57	60s	Q
DMD_11	31870080	31870313	AGGAAGCCCAACATGGAACT	CTCACCCCAACTCCCAAGTA	234	1	Case & Control	Yes	Case=control	57	60s
DMD_12	31868580	31868993	CCCAGGTCTCCAGGATAACA	AGCGTGCATGTTGCAGTATT	414	3	Uncertain	Yes	Case=control; probably non-specific	55	3m
DMD_13	31868191	31868745	AGCCGGGCTAAGATTCAGTT	TGCTCTGTATGCAGCTCAGG	555	3	Uncertain	Yes	Case=control; probably non-specific	55	3m
DMD_14	31867911	31868356	CTCCCAGCTTCAACTTTTGC	CCACGGTAATGGTCCCTATG	446	2	Uncertain	Yes	Case=control; probably non-specific	55	3m
DMD_15	31867767	31868356	TCTCATTCTTCCCGTGGTTC	CCACGGTAATGGTCCCTATG	590	2	Uncertain	Yes	Case=control; probably non-specific	55	3m
DMD_16	31867601	31867921	TGCATGAGAGTTCCATTTGC	GAAGCTGGGAGACCAGTCAG	321	1	Uncertain	Yes	Case=control; probably non-specific	55	3m
DMD_17	31867079	31867604	TCATCCCATCAGAGAGTGGA	TGCAGGCAGTCAGAAAAATG	526	1	Control	Yes	No product in case	55	3m
DMD_18	26239553	26239786	CGCTTCAACGTTCCATCTG	GGACTCGCTTTCATCTCAGG	234	2	Control	Yes	No product in case	55	30s
Primers to amplify over breakpoint (1 case and 1 control)
DMD_19	26238708	31867788	GAGCAGGCAGGTTCTGTTTC	ATGAACCACGGGAAGAATGA	5.6 Mb		Case ~5 Mb < Control	Yes	Band of equal size in case and control, 2 products of similar size --> could not sequence	55/57	3m
Primers to amplify throughout deleted region, to confirm deletion in cases (3 cases, 4 controls)
DMD_26.55	26547118	26547342	TTGATTCGGCTTGGTTTTTC	AGGGTGATCGAGGAAGGACT	225	1	Control	Yes	No product in cases	57	30s/3m
DMD_27.05	27047191	27047494	GGGCCTGATGTTGTTCTCAT	GGCTGACAGCTAAGGAGTGG	304	1	Control	Yes	No product in dam or cases	57	30s/3m	Q
DMD_27.55	27550363	27550605	AAGCAAAAGCAATTCGCCTA	TCCAGAGACAAAGGGGACAC	243	1	Control	Yes	No product in cases	57	30s/3m
DMD_28.05	28050580	28050888	GGTGGATAAAAGCCCCCTTA	TGCACTGTGAAACACCATCA	309	1	Control	Yes	No product in cases	57	30s/3m	Q
DMD_28.55	28550569	28550919	GGCCTGGGCTCTCTAGATTT	CAAACCCATGGTGGCTACTT	351	1	Control	Yes	No product in cases	57	30s/3m	Q
DMD_29.05	29050073	29050525	CTGGCATTAAGCAGCTAGGG	GGCCCAGTTACACCAGAAGA	453	1	Control	Yes	No product in cases	57	30s/3m	Q
DMD_29.55	29550264	29550663	TTGTCCCGACCTTGATAAGC	AGACAGAGGGCCAGTCTTGA	400	1	Control	Yes	No product in cases	57	30s/3m	Q
DMD_30.05	30050546	30050791	CTCCCTCTCAAATGCAAAGC	TGGGGGCAAACTTGTATCTC	246	1	Control	Yes	No product in cases	57	30s/3m	Q
DMD_30.55	30549526	30549862	TTGTCCGTCCCATGATACCT	GAGTTGCTGGCTCCTTTCAC	337	1	Control	Yes	No product in cases	57	30s/3m	Q
DMD_31.05	31050057	31050480	GCCAACACCAGGAGTTTACC	CACCCCAAGCTCTGAGAAAG	424	1	Control	Yes	No product in cases	57	30s/3m	Q
DMD_31.55	31547063	31547505	TCACTCAGAGGGCAGACCTT	ACCAAGTGGGTCAACTCCAG	443	1	Control	Yes	Controls have 2 bands, cases have one band of incorrect size (non-specific)	57	30s/3m	Q
