# Supplementary material for: Clinical and genetic characterisation of dystrophin-deficient muscular dystrophy in a family of Miniature Poodle dogs
Source: PLoS One. 2018 Feb 23;13(2):e0193372. doi: 10.1371/journal.pone.0193372 (PMC5825102; doi:10.1371/journal.pone.0193372)
Supplement: S2 Table — (XLSX) [file pone.0193372.s002.xlsx]

## Sheet: S2_Table
		Dog 1	Dog 2	Dog 3	Dog 4
Age at presentation		4 months	9 months	19 months	19 months
Onset (age)		8 weeks	8 weeks	6 months	Clinically normal
Clinical signs		Reluctance to exercise	Reluctance to exercise	Reluctance to exercise	Clinically normal
		Progressive and diffuse muscle atrophy	Progressive and diffuse muscle atrophy	Progressive and diffuse muscle atrophy
		Stiff gait affecting all 4 limbs	Stiff gait affecting all 4 limbs	Stiff gait affecting all 4 limbs
		Lethargy	Lethargy
		Hyporexia	Hyporexia
		Slow and poor physical development	Slow and poor physical development
		Learning difficulties	Learning difficulties
		Episodes of abnormal behaviour	Episodes of abnormal behaviour
			Episodes of decreased awareness
Pre-referral diagnostic investigations	Haematology	NSF	NSF	NSF	NSF
	Serum biochemistry - CK (reference interval 21-56 IU/L)	55,139 IU/L	96,523 IU/L	8,000 IU/L	NSF
	Serology (Toxoplasma gondii, Neospora caninum)	Negative	Negative	Not performed	Not performed
Physical examination		Poor body condition	Poor body condition	Poor body condition	NSF
		Generalised muscle atrophy	Generalised muscle atrophy	Generalised muscle atrophy
Neurological examination		Reluctance to exercise	Reluctance to exercise	Unavailable information	NSF
		Abnormal posture (extension of the limbs, lumbar kyphosis)	Abnormal posture (extension of the limbs, lumbar kyphosis)
		Stiff gait affecting all 4 limbs	Stiff gait affecting all 4 limbs
		Slightly delayed postural reactions in the pelvic limbs	Slightly delayed postural reactions in the pelvic limbs
		Cranial and cervical hyperaesthesia
Further diagnostic investigations	Serum biochemistry - CK (reference interval 21-56 IU/L)	157,232 IU/L	225,674 IU/L	47,185 IU/L	NSF
	Echocardiography	Not performed	NSF. Performed at 9 months of age.	Not performed	Not performed
	Urine amino and organic acids, carbohydrates and mucopolysaccharides	NSF	Not performed
	MRI	Brain and neck NSF	Brain NSF
	CSF	NSF	NSF
	CSF real-time PCR (Toxoplasma gondii, Neospora caninum and canine distemper virus)	Negative	Negative
	EMG	Fibrillation potentials and complex repetitive discharges	Fibrillation potentials and complex repetitive discharges
	MNCV (ulnar nerve)	NSF	NSF
	Muscle histopathology	DD-MD	DD-MD
Treatment		Diazepam at 0.2 mg/kg PO TID until euthanasia	Diazepam at 0.4-0.8 mg/kg PO TID until euthanasia	Not performed	Not needed
		Carprofen at 2.0 mg/kg PO BID until euthanasia	Meloxicam at 0.1 mg/kg PO SID as required until euthanasia
		Tramadol at 2-4 mg/kg PO QID to BID as required until euthanasia
Outcome		Euthanasia at 19 months of age due to acute liver failure	Fracture of the right radius and right ulna after falling off the owners' lap 24 hours after referral (surgically repaired)	Lost to follow-up (3 months after presentation still alive and with a good quality of life)	Lost to follow-up
			Progressive exercise intolerance and generalised muscle atrophy, leading to difficulties in swallowing
			Euthanasia at 7.6 years of age after fracturing the jaw playing with another dog
NSF, no significant findings; CK, creatine kinase; MRI, magnetic resonance imaging; CSF, cerebrospinal fluid; PCR, polymerase chain reaction; EMG, electromyography; MNCV, motor nerve conduction velocity; DD-MD, dystrophin-deficient muscle dystrophy; PO, oral administration; SID, once daily; BID, twice daily; TID, three times daily; QID, four times daily.
