# Supplementary material for: Clinical and genetic characterisation of dystrophin-deficient muscular dystrophy in a family of Miniature Poodle dogs
Source: PLoS One. 2018 Feb 23;13(2):e0193372. doi: 10.1371/journal.pone.0193372 (PMC5825102; doi:10.1371/journal.pone.0193372)
Supplement: S3 Table — (XLSX) [file pone.0193372.s003.xlsx]

## Sheet: S3_Table
Gene	Gene Name	Gene Type	Location
ENSCAFG00000035127		LincRNA	26,248,245-26,256,378
ENSCAFG00000021789	5S ribosomal RNA	rRNA	26,260,571-26,260,686
ENSCAFG00000023562	DMD/Dystophin	Protein coding	26,290,714-28,333,431
ENSCAFG00000035936		LincRNA	28,592,906-28,725,430
ENSCAFG00000022654		SnRNA	28,607,302-28,607,408
ENSCAFG00000013780		Pseudogene	29,183,336-29,183,785
ENSCAFG00000021362		Misc RNA	29,413,729-29,413,839
ENSCAFG00000028900		Protein coding	29,455,188-29,462,373
ENSCAFG00000013796		Pseudogene	29,459,126-29,459876
ENSCAFG00000013803		Protein coding	29,541,862-29,542,396
ENSCAFG00000030853		Protein coding	29,577,531-29,578,399
ENSCAFG00000013807	Transmembrane protein 47 (TMEM47)	Protein coding	29,675,199-29,706,428
ENSCAFG00000036971		LincRNA	29,753,294-29,754,767
ENSCAFG00000026387		SnRNA	29,811,799-29,811,909
ENSCAFG00000032652		Protein coding	31,009,523-31,018,573
ENSCAFG00000035439		LincRNA	30,995,938-31,001,613
ENSCAFG00000038091		LincRNA	31,538,571-31,573,459
ENSCAFG00000023600		Protein coding	31,252,878-31,391,015
ENSCAFG00000039278		LincRNA	30,948,452-30,954,835
ENSCAFG00000024088		Protein coding	30,880,536-30,946,981
ENSCAFG00000029731		Protein coding	31,447,936-31,449,322
ENSCAFG00000027662		SnRNA	30,500,681-30,500,783
ENSCAFG00000013840		Protein coding	31,044,315-31,104,634
ENSCAFG00000013821		Pseudogene	30,707,882-30,708,287
ENSCAFG00000028832		Protein coding	30,519,955-30,520,964
ENSCAFG00000032926		LincRNA	31,162,577-31,229,177
ENSCAFG00000013842	MAGE family member B16	Protein coding	30,061,345-30,064,925
